# Supplementary material for: Regulon-Specific Control of Transcription Elongation across the Yeast Genome
Source: PLoS Genet. 2009 Aug 21;5(8):e1000614. doi: 10.1371/journal.pgen.1000614 (PMC2721418; doi:10.1371/journal.pgen.1000614)
Supplement: Table S2 — Excel file containing the statistically significant GO categories found in all the genomic experiments. (3.49 MB XLS) [file pgen.1000614.s011.xls]

## Sheet: Table S2
Gene Ontology	zLog2 ( IP 8WG16 / TR )	zLog2 ( IP Ser5P / TR )	ChIP RNApol II / TR ( 14.5 h Galactose / Glucose )	ChIP RNApol II / TR ( 2 h Galactose / Glucose )	ChIP RNApol II / TR ( 2 h Galactose / 14.5 h Galactose )	ChIP RNApol II / TR ( ∆tpk1 / wt )	ChIP RNApol II / TR ( ∆tpk2 / wt )	ChIP RNApol II / TR ( rap1-sil / RAP1 )	Log2 ( TR 5 h / TR C )	Log2 ( TR 7 h / TR C )
intracellular non-membrane-bound organelle (GO:0043232)			-40	-19	5	-13	-15	-2	46	2
intracellular organelle (GO:0043229)	-2			-1	-1				6	1
intracellular organelle part (GO:0044446)			-5	-4	1	-2	-3		8
intracellular part (GO:0044424)	-6	-7			-1	-4	-3		8	4
intrinsic to membrane (GO:0031224)	8	6	5	1	-2	12	16		-15	-3
intrinsic to organelle membrane (GO:0031300)			2			3	2		-1
ion transporter activity (GO:0015075)			3		-1		1
kinase activity (GO:0016301)			2	3					-1
large ribosomal subunit (GO:0015934)	1	1	-20	-15		-4	-2	-8	23
lipid metabolic process (GO:0006629)						2	1		-3
lytic vacuole (GO:0000323)			3				1		-2
macromolecule biosynthetic process (GO:0009059)	2	4	-15	-10		-4	-1	-5	21
macromolecule complex assembly (GO:0065003)			-3	-2					6
macromolecule metabolic process (GO:0043170)	-2		-2	-2		-3	-7		10	1
membrane (GO:0016020)	9	5	9	4	-2	12	14		-17	-4
adenyl nucleotide binding (GO:0030554)	-2					-4	-5
aerobic respiration (GO:0009060)			3	1
alcohol biosynthetic process (GO:0046165)						-2		-3
alcohol catabolic process (GO:0046164)			4	1	-1	-2		-1	-4
alcohol metabolic process (GO:0006066)			5		-1			-1	-5
ATP binding (GO:0005524)	-1					-5	-4
ATP metabolic process (GO:0046034)			3		-1
ATP synthesis coupled electron transport (GO:0042773)			8	2		2	2
ATPase activity (GO:0016887)						-4	-2		3
biopolymer metabolic process (GO:0043283)	-4		-3		1	-4	-5	3	2	1
biosynthetic process (GO:0009058)	1	2	-10	-5				-6	11	-2
bud (GO:0005933)			-3		2	-3	-3
carbohydrate biosynthetic process (GO:0016051)								-1	-3
carbohydrate catabolic process (GO:0016052)			4	1		-2		-1	-5
carbohydrate metabolic process (GO:0005975)			9	3	-1				-8
carbohydrate transporter activity (GO:0015144)
carboxylic acid metabolic process (GO:0019752)								-3	-1
catabolic process (GO:0009056)			3
cation transporter activity (GO:0008324)			3		-1		1
cell cortex part (GO:0044448)						-3
cell cycle (GO:0007049)			3
cell development (GO:0048468)				-1		-1			4
cell differentiation (GO:0030154)									3
cell wall (GO:0005618)	2	2	-1		2	-2		-4	-3	-3
cellular biosynthetic process (GO:0044249)	2	2	-11	-5				-6	14	-2
cellular carbohydrate catabolic process (GO:0044275)			4	1		-2		-1	-5
cellular carbohydrate metabolic process (GO:0044262)			7	3					-7
cellular catabolic process (GO:0044248)			3
cellular component assembly (GO:0022607)			-1	-1		-1			4
cellular component organization and biogenesis (GO:0016043)	-2	-2	-3			-5	-2	2	9
cellular developmental process (GO:0048869)									3
cellular lipid metabolic process (GO:0044255)						2	1	-1	-3
cellular macromolecule metabolic process (GO:0044260)				-1					3
cellular metabolic process (GO:0044237)	-1	-1	-1	-1					3
cellular protein metabolic process (GO:0044267)				-2					4	1
cellular respiration (GO:0045333)			3	1
chitin- and beta-glucan-containing cell wall (GO:0009277)	2	2	-1		2	-2		-4	-3	-3
chromatin modification (GO:0016568)						-3	-2		2	1
chromosome organization and biogenesis (GO:0051276)			-1			-4	-2		3	2
coenzyme biosynthetic process (GO:0009108)			3		-1
coenzyme metabolic process (GO:0006732)			6		-1
cofactor biosynthetic process (GO:0051188)			3
cofactor catabolic process (GO:0051187)			1	2
cofactor metabolic process (GO:0051186)			5						-1
cytochrome-c oxidase activity (GO:0004129)			4			2	2
cytoplasm (GO:0005737)	1		7	1	-5	5	4	-2	-4	-2
cytoplasmic part (GO:0044444)	4		7		-5	3	2		-2	-2
cytosol (GO:0005829)		1	-17	-9	1	-8	-7	-8	27
cytosolic part (GO:0044445)	4	8	-39	-22	7	-12	-12	-16	45	1
disaccharide metabolic process (GO:0005984)			1	1
DNA metabolic process (GO:0006259)						-3	-2	2
DNA packaging (GO:0006323)	-1					-2	-2		2	1
DNA-directed RNA polymerase complex (GO:0000428)			-4	-2					1
electron transport (GO:0006118)			8			2	1
endomembrane system (GO:0012505)			4		-1	2			-1
endoplasmic reticulum (GO:0005783)	4		3		-1	8	4		-6	-3
endoplasmic reticulum part (GO:0044432)	2				-1	5	1		-1	-2
enzyme inhibitor activity (GO:0004857)			3
establishment of localization (GO:0051234)			3	2			2		-3
eukaryotic 43S preinitiation complex (GO:0016282)	3	5	-17	-3	3	-7	-3	-4	18
eukaryotic 48S initiation complex (GO:0016283)	2	6	-21	-5	2	-6	-2	-7	19
eukaryotic translation initiation factor 3 complex (GO:0005852)					1	-3
external encapsulating structure (GO:0030312)	2	1	-1		2	-2		-4	-3	-3
galactose metabolic process (GO:0006012)			5		-5
generation of precursor metabolites and energy (GO:0006091)			19	4	-5		2		-8
glucose metabolic process (GO:0006006)			2	1					-5
GO:0006112			3						-1
GO:0006733			4						-1
GO:0006753			3		-1
GO:0015980			10	4	-3				-7
GO:0015985			3		-1
GO:0045255			5	1
helicase activity (GO:0004386)			-2			-5	-6	1	4	1
heme-copper terminal oxidase activity (GO:0015002)			4			2	2
hexose catabolic process (GO:0019320)			4	1	-1	-2		-1	-3
hexose metabolic process (GO:0019318)			4	1	-2				-4
hydrogen ion transporter activity (GO:0015078)			6		-3	2	3
integral to membrane (GO:0016021)	8	6	5	1	-2	12	16		-15	-3
intracellular (GO:0005622)	-6	-7			-1	-4	-3		8	3
intracellular membrane-bound organelle (GO:0043231)	-6	-5	3	2	-2	3		3	-2	2
membrane part (GO:0044425)	8	3	7	3	-2	12	14		-15	-4
membrane-bound organelle (GO:0043227)	-6	-5	3	2	-2	3		3	-2	2
mitochondrial part (GO:0044429)		-1	15	3	-7	15	10		-8	-3
mitochondrion (GO:0005739)			16	2	-6	9	7		-8
monocarboxylic acid metabolic process (GO:0032787)								-2	-3
monosaccharide catabolic process (GO:0046365)			5	1	-1	-2		-1	-4
monosaccharide metabolic process (GO:0005996)			5		-2				-5
monovalent inorganic cation transporter activity (GO:0015077)			6		-3	2	3
non-membrane-bound organelle (GO:0043228)			-40	-19	5	-13	-15	-2	46	2
nuclear DNA-directed RNA polymerase complex (GO:0055029)			-4	-2					1
nuclear envelope-endoplasmic reticulum network (GO:0042175)	2					4	1		-1	-2
nuclear import (GO:0051170)									1
nuclear part (GO:0044428)	-8	-3	-12	-4	4	-10	-12	5	13	3
nucleic acid binding (GO:0003676)			-6	-2	2	-10	-12		11	1
nucleoid (GO:0009295)	-1		3	2
nucleoside triphosphate biosynthetic process (GO:0009142)			3		-1
nucleoside triphosphate metabolic process (GO:0009141)			3		-1
nucleoside-triphosphatase activity (GO:0017111)						-3	-1		3	1
nucleotide binding (GO:0000166)						-5	-5		1
nucleus (GO:0005634)	-13	-4	-7	-2	2	-7	-9	3	14	4
one-carbon compound metabolic process (GO:0006730)			-1		3
organellar ribosome (GO:0000313)		-1	4		-3	7	4		-1	-1
organelle ATP synthesis coupled electron transport (GO:0042775)			8	2		2	2
organelle envelope (GO:0031967)		-1	7	2	-3	6	4		-2
organelle inner membrane (GO:0019866)			7	2	-2	8	3		-2	-1
organelle lumen (GO:0043233)	-8	-3	-7	-1	1	-4	-7	1	9	1
organelle membrane (GO:0031090)	1		10	3	-4	7	6		-7	-2
organelle organization and biogenesis (GO:0006996)	-3		-8	-4	1	-9	-7		11	2
organelle part (GO:0044422)			-5	-4	1	-2	-3		8
organic acid metabolic process (GO:0006082)								-3	-1
oxidative phosphorylation (GO:0006119)			10	2	-3	2	2
oxidoreductase activity (GO:0016491)			5	2		2	1		-2
phosphate metabolic process (GO:0006796)			4	3					-1
phosphorus metabolic process (GO:0006793)			4	3					-1
phosphorylation (GO:0016310)			5	3					-1
plasma membrane (GO:0005886)				3	1		-2		-3	-1
porter activity (GO:0015291)		3							-1
post-translational protein modification (GO:0043687)			2						-2
preribosome (GO:0030684)			-4	-1		-2	-2		3
primary metabolic process (GO:0044238)	-1		-2	-1		-2	-2		3
proteasome complex (sensu Eukaryota) (GO:0000502)	-2	-3	1		-1				4	3
protein binding (GO:0005515)	-1	-1	6
protein import into nucleus (GO:0006606)									1
protein kinase activity (GO:0004672)			2	3
protein metabolic process (GO:0019538)				-2					5	1
protein modification (GO:0006464)			3						-2
protein serine/threonine kinase activity (GO:0004674)			3	2
protein-RNA complex assembly (GO:0022618)			-12	-6	2	-5	-3		13
proteolysis (GO:0006508)		-1	4		-1				-2	1
proton-transporting ATP synthase complex (GO:0045259)			6		-1	1	1
proton-transporting two-sector ATPase complex (GO:0016469)			3		-2	1
purine nucleoside triphosphate metabolic process (GO:0009144)			3		-1
purine nucleotide binding (GO:0017076)						-4	-5
quinone cofactor biosynthetic process (GO:0045426)			3
quinone cofactor metabolic process (GO:0042375)			3
regulation of biological process (GO:0050789)	-5		4			-1	-4	2	-1	1
regulation of cellular metabolic process (GO:0031323)	-5		3			-2	-5	1		1
regulation of cellular process (GO:0050794)	-5		4			-1	-4	1	-1	1
regulation of metabolic process (GO:0019222)	-5		3				-3	1		1
regulation of transcription (GO:0045449)	-6		3				-4	1	-1
regulation of transcription, DNA-dependent (GO:0006355)	-6		3				-3	1	-1
regulation of translational fidelity (GO:0006450)			-2			-1			3
respiratory chain complex III (GO:0045275)			4		-1	2	1		-2
respiratory chain complex IV (GO:0045277)			5		-1	2	2
response to biotic stimulus (GO:0009607)			3	1
response to desiccation (GO:0009269)					-3
response to protein stimulus (GO:0051789)	-1	-1	4	1
response to stress (GO:0006950)			2
response to unfolded protein (GO:0006986)	-1	-1	4	1
response to water (GO:0009415)					-3
response to water deprivation (GO:0009414)					-3
ribonucleoprotein complex (GO:0030529)		3	-46	-22	2	-9	-7	-4	40
ribonucleoprotein complex biogenesis and assembly (GO:0022613)	-3		-37	-12	10	-14	-13		38	3
ribonucleoside triphosphate biosynthetic process (GO:0009201)			3		-1
ribonucleoside triphosphate metabolic process (GO:0009199)			3		-1
ribosomal large subunit biogenesis and assembly (GO:0042273)			-22	-10	5	-7	-4		17	2
ribosomal small subunit biogenesis and assembly (GO:0042274)			-5	-2		-2			5
ribosome (GO:0005840)	2	7	-41	-22	1	-8	-4	-9	43
ribosome assembly (GO:0042255)		1	-21	-10	4	-5	-4		18
ribosome biogenesis and assembly (GO:0042254)	-2		-43	-13	12	-13	-13		40	3
RNA binding (GO:0003723)			-15	-5	2	-7	-5		17
RNA biosynthetic process (GO:0032774)	-6		3				-3	1	-1
RNA helicase activity (GO:0003724)			-3			-4	-2		3
RNA metabolic process (GO:0016070)	-10		-5		1	-5	-6	4	8	1
RNA modification (GO:0009451)			-4						2
RNA polymerase complex (GO:0030880)			-4	-2					1
RNA polymerase II transcription factor activity (GO:0003702)	-3
RNA processing (GO:0006396)	-2		-10	-3	3	-3	-5	1	11
rRNA binding (GO:0019843)			-12	-2		-3	-1		8
rRNA metabolic process (GO:0016072)	-1		-20	-3	7	-5	-9		19
rRNA processing (GO:0006364)	-1		-19	-3	7	-5	-9		19
signal transduction (GO:0007165)			1	1					-3
site of polarized growth (GO:0030427)			-2	1	3	-3	-2
small ribosomal subunit (GO:0015935)		3	-11	-5		-3		-4	13
snoRNA binding (GO:0030515)			-4			-2	-3		7
storage vacuole (GO:0000322)			3				1		-2
structural constituent of ribosome (GO:0003735)	3	6	-36	-22		-5		-7	45
sugar porter activity (GO:0005351)		1
sugar transporter activity (GO:0051119)		1
thiamin and derivative biosynthetic process (GO:0042724)
thiamin and derivative metabolic process (GO:0042723)
thiamin biosynthetic process (GO:0009228)
thiamin metabolic process (GO:0006772)
transcription (GO:0006350)	-6		2				-4	1
transcription from RNA polymerase II promoter (GO:0006366)	-4		2
transcription, DNA-dependent (GO:0006351)	-6		3				-4	1	-1
transferase activity (GO:0016740)
translation (GO:0006412)		4	-27	-16		-8	-6	-5	34
transport (GO:0006810)			3	2			3		-3
trehalose metabolic process (GO:0005991)			1						-1
ubiquinol-cytochrome-c reductase complex (GO:0045285)			4		-1	2	1		-2
ubiquinone biosynthetic process (GO:0006744)			3
ubiquinone metabolic process (GO:0006743)			3
vacuole (GO:0005773)			4	1		2	1		-3
vesicle-mediated transport (GO:0016192)			2					1	-3
vitamin metabolic process (GO:0006766)
water-soluble vitamin metabolic process (GO:0006767)
The data represents the -log10(adjusted p-valor). The positive values represent over-expressed categories and the nevatives repressed ones.
Only GO with a adjusted p-value of 0.001 or lower in at least one experiment are showed.
