# Supplementary material for: Regulon-Specific Control of Transcription Elongation across the Yeast Genome
Source: PLoS Genet. 2009 Aug 21;5(8):e1000614. doi: 10.1371/journal.pgen.1000614 (PMC2721418; doi:10.1371/journal.pgen.1000614)
Supplement: Table S6 — Oligonucleotides used for PCR amplification during the detailed studies of RPL3 and RPL25. (0.01 MB XLS) [file pgen.1000614.s015.xls]

## Sheet: Hoja1
	Forward oligonucleotide			Reverse oligonucleotides
PROBE	5' position	sequence		5' position	sequence
RPL25-1	-428	AGATGAGGAGGCATGGGTC		-155	GGCAAGCCGAAGGTAGAAAG
RPL25-2	-169	CTACCTTCGGCTTGCCTCAC		183	CCCGATAATTACGTTGCTCACC
RPL25-3	120	TCCGACGACAAGAATAGTGC		450	TTTCTTAGCGGCAGTAGCC
RPL25-4	439	GCCGCTAAGAAAGCTGTCG		774	CTTGGTACCGTTTGGTCTAACC
RPL25-5	704	AGGCCGTCAAGGAATTATACG		988	TTTGTAAGGCACAGGAAACCC
RPS3-1	-502	AAAGGTCCACGTCAGTTCCAC		-241	CAGGAAAGGTATGGATGTTACGG
RPS3-2	-264	TCCGTAACATCCATACCTTTCC		50	AAGACACCGTCAGCGACTAGC
RPS3-3	37	GCTGACGGTGTCTTCTACGC		351	TCTTCTGATAGCCAAACCGTTC
RPS3-4	352	GCTGCTTACGGTGTCGTCAG		621	GGTGACAGCATCTGGCAAAG
RPS3-5	586	AGAACTGGTCCAAAGGCTTTG		847	CACTGCTTCAACGTGCACC
PRI2-1	-312	CGCTGCTACAGACAGACATGG		-33	TGGTTGCTCCACCTGGGTAG
PRI2-2	-83	CCAATTTGCACAACTTTGACAG		213	CGTTATTTCTCCCTGTGGTGG
PRI2-3	482	ACATGCTAACCTCCACCGATC		856	GGTCATCCTCATTCAGTCTTGG
PRI2-4	958	AATGCGCAAAGTGTCTGGTC		1305	AGGGCATCCATGATAATCTCC
PRI2-5	1492	GCGCATCCTAACCTATACTTCG		1847	ACAGCGCGATAGCTTGCAG
Chormosome V, intergenic region V		GGGTGTCAGAATATGGGGCGGTAGTA			CACCCCGAAGCTGCTTTCACAATAC
